# Supplementary material for: A Study on the Genetics of Primary Ciliary Dyskinesia
Source: J Clin Med. 2021 Oct 30;10(21):5102. doi: 10.3390/jcm10215102 (PMC8584573; doi:10.3390/jcm10215102)
Supplement: Supplementary file 1 [file jcm-10-05102-s001.zip]

Archive with 1 entries (1 files):
- jcm-1436043-supplementary.pdf
